# Supplementary material for: CD4+ T-Cell Activation Prompts Suppressive Function by Extracellular Vesicle-Associated MicroRNAs
Source: Front Cell Dev Biol. 2021 Oct 27;9:753884. doi: 10.3389/fcell.2021.753884 (PMC8580371; doi:10.3389/fcell.2021.753884)
Supplement: Supplementary Table 2 — Hubs from protein-protein interaction (PPI) network reconstructed starting from transcripts either up- or down-regulated following TCR stimulation. Betweenness, Bridging and Centroid centralities were calculated and nodes with centrality values above the average calculated on whole network were considered Hubs. For each transcript, fold change (logFC) and number of targeting miRNAs are also reported. [file Table_2.XLSX]

## Sheet: Table S2
Annotations			Centralities
UNIPROT ID	Gene Name	Protein Name	Betweenness	Bridging	Centroid	logFC	No. miRNAs that target it
P01375	TNF	Tumor necrosis factor	4877.23	47.0303	-114	2.35	8
P19474	TRIM21	E3 ubiquitin-protein ligase TRIM21	3506.13	104.702	-161	0.866667	5
O14757	CHEK1	Serine/threonine-protein kinase Chk1	3270.02	79.8912	-120	0.866667	14
Q13206	DDX10	Probable ATP-dependent RNA helicase DDX10	2125.42	46.669	-153	0.816667	4
O43795	MYO1B	Unconventional myosin-Ib	1738.4	101.754	-153	1.83333	15
P25106	ACKR3	Atypical chemokine receptor 3	1710.25	128.036	-200	-1.26667	8
P24385	CCND1	G1/S-specific cyclin-D1	1642.94	82.5564	-167	1	38
P05387	RPLP2	60S acidic ribosomal protein P2	1352.31	65.1205	-160	-2	3
P17987	TCP1	T-complex protein 1 subunit alpha	1351.63	42.469	-153	0.9	18
Q5TCU3	TPM2	Tropomyosin beta chain	1234.39	51.9278	-167	-1.46667	5
Q16828	DUSP6	Dual specificity protein phosphatase 6	1197.7	62.6188	-143	2.2	21
P50150	GNG4	Guanine nucleotide-binding protein G(I)/G(S)/G(O) subunit gamma-4	1136.33	85.951	-195	1.43333	1
Q06323	PSME1	Proteasome activator complex subunit 1	1076.33	128.295	-147	0.9	5
Q14974	KPNB1	Importin subunit beta-1	982.814	80.1613	-141	0.8	23
Q9NRX1	PNO1	RNA-binding protein PNO1	924.688	98.7797	-197	1.58333	9
Q15293	RCN1	Reticulocalbin-1	922.026	211.936	-205	1.91667	8
Q2M2I8	AAK1	AP2-associated protein kinase 1	903.625	58.1867	-195	-0.833333	16
Q99543	DNAJC2	DnaJ homolog subfamily C member 2	806.208	99.1815	-171	1	4
Q9H1W9	VEGFA	Vascular endothelial growth factor A	759.003	134.39	-188	1.23333	32
P17948	FLT1	Vascular endothelial growth factor receptor 1	716.082	54.7815	-168	0.8	13
Q9UP18	IL16	Pro-interleukin-16	698.921	41.499	-147	-1.3	1
P18847	ATF3	Cyclic AMP-dependent transcription factor ATF-3	676.928	54.1317	-159	2.01667	4
O00160	MYO1F	Unconventional myosin-If	632.992	55.3139	-174	-1.1	10
Q5SW96	LDLRAP1	Low density lipoprotein receptor adapter protein 1	614.632	69.217	-202	-1.48333	15
